# Supplementary material for: Spatiotemporal recruitment of the ubiquitin-specific protease USP8 directs endosome maturation
Source: eLife. 2024 Nov 22;13:RP96353. doi: 10.7554/eLife.96353 (PMC11584181; doi:10.7554/eLife.96353)
Supplement: Figure 1—figure supplement 1—source data 1. [file elife-96353-fig1-figsupp1-data1.zip]

Archive with 3 entries (2 files):
- fig. 2-S1C/
- fig. 2-S1C/4-GAPDH-0.5S+M-1(fig2-s1).tif
- fig. 2-S1C/4-UBPY-5S+M-1(fig2-s1).tif
