# Supplementary material for: Spatiotemporal recruitment of the ubiquitin-specific protease USP8 directs endosome maturation
Source: eLife. 2024 Nov 22;13:RP96353. doi: 10.7554/eLife.96353 (PMC11584181; doi:10.7554/eLife.96353)
Supplement: Figure 2—figure supplement 1—source data 3. [file elife-96353-fig2-figsupp1-data3.zip › fig. 2-S1A.xlsx]

## Sheet: pearson correlation 2xFYVE&LAAT
wt	usp-50(xd413)
-0.63	-0.58
-0.56	-0.43
-0.51	-0.45
-0.49	-0.55
-0.61	-0.59
-0.54	-0.6
