# Supplementary material for: Spatiotemporal recruitment of the ubiquitin-specific protease USP8 directs endosome maturation
Source: eLife. 2024 Nov 22;13:RP96353. doi: 10.7554/eLife.96353 (PMC11584181; doi:10.7554/eLife.96353)
Supplement: Figure 3—figure supplement 2—source data 3. [file elife-96353-fig3-figsupp2-data3.zip]

Archive with 3 entries (2 files):
- fig. 3-S2C/
- fig. 3-S2C/GAPDH-2S+M-1(fig3-s2).tif
- fig. 3-S2C/usp8-4s+m-1(fig3-s2).tif
