# Supplementary material for: Spatiotemporal recruitment of the ubiquitin-specific protease USP8 directs endosome maturation
Source: eLife. 2024 Nov 22;13:RP96353. doi: 10.7554/eLife.96353 (PMC11584181; doi:10.7554/eLife.96353)
Supplement: Figure 4—source data 1. [file elife-96353-fig4-data1.zip]

Archive with 9 entries (8 files):
- fig. 4A/
- fig. 4A/input anti-flag.tif
- fig. 4A/input anti-flag_300ms-0006.tif
- fig. 4A/input anti-gfp.tif
- fig. 4A/input anti-gfp_1s-0004.tif
- fig. 4A/IP anti-flag.tif
- fig. 4A/IP anti-flag_100ms-0005.tif
- fig. 4A/IP anti-gfp.tif
- fig. 4A/IP anti-gfp_10s-0006.tif
