# Supplementary material for: Spatiotemporal recruitment of the ubiquitin-specific protease USP8 directs endosome maturation
Source: eLife. 2024 Nov 22;13:RP96353. doi: 10.7554/eLife.96353 (PMC11584181; doi:10.7554/eLife.96353)
Supplement: Figure 4—source data 5. [file elife-96353-fig4-data5.zip]

Archive with 17 entries (16 files):
- fig. 4D/
- fig. 4D/input anti-flag left.tif
- fig. 4D/input anti-flag left_1min_opt-0003.tif
- fig. 4D/input anti-flag right.tif
- fig. 4D/input anti-flag right_1min_opt-0009.tif
- fig. 4D/input anti-myc left.tif
- fig. 4D/input anti-myc left_20s_opt-0007.tif
- fig. 4D/input anti-myc right.tif
- fig. 4D/input anti-myc right_20s_opt-0007.tif
- fig. 4D/IP anti-flag left.tif
- fig. 4D/IP anti-flag left_1s_opt-0007.tif
- fig. 4D/IP anti-flag right.tif
- fig. 4D/IP anti-flag right_1s_opt-0007.tif
- fig. 4D/IP anti-myc left.tif
- fig. 4D/IP anti-myc left_10s_opt-0009.tif
- fig. 4D/IP anti-myc right.tif
- fig. 4D/IP anti-myc right_10s_opt-0006.tif
