# Supplementary material for: Spatiotemporal recruitment of the ubiquitin-specific protease USP8 directs endosome maturation
Source: eLife. 2024 Nov 22;13:RP96353. doi: 10.7554/eLife.96353 (PMC11584181; doi:10.7554/eLife.96353)
Supplement: Figure 4—source data 7. [file elife-96353-fig4-data7.zip]

Archive with 3 entries (2 files):
- fig. 4-source data 7/
- fig. 4-source data 7/fig. 4G.xlsx
- fig. 4-source data 7/fig. 4I.xlsx
