# Supplementary material for: Spatiotemporal recruitment of the ubiquitin-specific protease USP8 directs endosome maturation
Source: eLife. 2024 Nov 22;13:RP96353. doi: 10.7554/eLife.96353 (PMC11584181; doi:10.7554/eLife.96353)
Supplement: Figure 5—figure supplement 1—source data 3. [file elife-96353-fig5-figsupp1-data3.zip › fig. 5-S1B.xlsx]

## Sheet: No. of spots
WT	USP8-KO
0.103843	0.0561512
0.132761	0.0644699
0.0683523	0.0790276
0.0565221	0.0467927
0.00525787	0.0405537
0.0683523	0.0707089
0.0276038	0.0707089
0.0039434	0.0374341
0.081497	0.0592707
0.0749246	0.083187
0.081497	0.0655098
0.105157	0.044713
0.116988	0.0353545
0.0906982	0.0540715
0.00525787	0.0301553
0.0801825	0.0634301
0.078868	0.0727886
0.0657234	0.0613504
0.11173	0.0478325
0.0867548	0.0717488
0.0525787	0.0655098
0.116988	0.0727886
0.0762391	0.0592707
0.0709812	0.0519919
0.0552076	0
0.0644089	0.0114382
0.081497	0.0603106
0.0184025	0.0374341
0.0880693	0.0426333
0.0906982	0.0571911
0.0893838	0.0488724
0.0512642	0.0904658
