# Supplementary material for: Spatiotemporal recruitment of the ubiquitin-specific protease USP8 directs endosome maturation
Source: eLife. 2024 Nov 22;13:RP96353. doi: 10.7554/eLife.96353 (PMC11584181; doi:10.7554/eLife.96353)
Supplement: Figure 5—figure supplement 1—source data 3. [file elife-96353-fig5-figsupp1-data3.zip › fig. 5-S1C.xlsx]

## Sheet: No. of large spots
WT	USP8-KO
0.00262894	0.00366822
0	0.00207967
0	0.00264905
0	0.00384954
0	0.00305873
0	0.0032682
0	0.00289695
0.00256697	0.000582877
0.000878069	0.00515683
0.00183968	0.0016598
0.00262928	0.00124623
0	0.00316955
0.00130492	0.00363819
0.00377643	0.00824659
0.00798155	0.00690598
0.000745339	0.00424261
0.00168704	0.00256253
0	0.00791127
0.000490264	0.00240475
0	0.0014229
0.000898462	0.00317657
0.000487097	0.00212513
0.00101058	0.00414006
0.000440838	0.0046528
0.000651562	0.0068414
0.000988542	0.00888142
0.00120777	0.000751282
0	0.00441696
0.00106369	0.00291224
0
