# Supplementary material for: Spatiotemporal recruitment of the ubiquitin-specific protease USP8 directs endosome maturation
Source: eLife. 2024 Nov 22;13:RP96353. doi: 10.7554/eLife.96353 (PMC11584181; doi:10.7554/eLife.96353)
Supplement: Figure 5—figure supplement 2—source data 1. [file elife-96353-fig5-figsupp2-data1.zip]

Archive with 2 entries (1 files):
- fig. 5-S2E/
- fig. 5-S2E/20200722.tif
