# Supplementary material for: Spatiotemporal recruitment of the ubiquitin-specific protease USP8 directs endosome maturation
Source: eLife. 2024 Nov 22;13:RP96353. doi: 10.7554/eLife.96353 (PMC11584181; doi:10.7554/eLife.96353)
Supplement: Figure 5—figure supplement 2—source data 3. [file elife-96353-fig5-figsupp2-data3.zip]

Archive with 7 entries (6 files):
- fig. 5-S2F/
- fig. 5-S2F/anti-gst.tif
- fig. 5-S2F/anti-gst_1s-0009.tif
- fig. 5-S2F/input anti-gfp.tif
- fig. 5-S2F/input anti-gfp_1s-0004.tif
- fig. 5-S2F/pull down anti-gfp.tif
- fig. 5-S2F/pull down anti-gfp_10s-0001.tif
