# Supplementary material for: Spatiotemporal recruitment of the ubiquitin-specific protease USP8 directs endosome maturation
Source: eLife. 2024 Nov 22;13:RP96353. doi: 10.7554/eLife.96353 (PMC11584181; doi:10.7554/eLife.96353)
Supplement: Figure 5—figure supplement 2—source data 5. [file elife-96353-fig5-figsupp2-data5.zip]

Archive with 5 entries (4 files):
- fig. 5-S2G/
- fig. 5-S2G/anti-gfp.tif
- fig. 5-S2G/anti-gfp_500ms-0006.tif
- fig. 5-S2G/anti-tub.tif
- fig. 5-S2G/anti-tub_50ms-0005.tif
