# Supplementary material for: Spatiotemporal recruitment of the ubiquitin-specific protease USP8 directs endosome maturation
Source: eLife. 2024 Nov 22;13:RP96353. doi: 10.7554/eLife.96353 (PMC11584181; doi:10.7554/eLife.96353)
Supplement: Figure 5—figure supplement 2—source data 7. [file elife-96353-fig5-figsupp2-data7.zip › fig. 5-S2H.xlsx]

## Sheet: relative GFP-RAB5
wt	usp-50(xd413)
1	1.96177
1	1.24958
1	1.17805
