# Supplementary material for: Spatiotemporal recruitment of the ubiquitin-specific protease USP8 directs endosome maturation
Source: eLife. 2024 Nov 22;13:RP96353. doi: 10.7554/eLife.96353 (PMC11584181; doi:10.7554/eLife.96353)
Supplement: Figure 5—figure supplement 2—source data 7. [file elife-96353-fig5-figsupp2-data7.zip › fig. 5-S2J.xlsx]

## Sheet: No. of large spots
NC	USP8-KD
0.000326017	0.00198264
0	0.000831295
0	0.00177466
0	0.00263824
0	0.00105659
0	0.00182174
0.000243911	0.00147641
0	0.00185182
0.000598073	0.00161413
0.000310304	0.0012935
0	0.000822555
0	0.00184942
0	0.00116236
0.000502039	0.00119243
0	0.00266752
0	0.00117083
0	0.00186155
0	0.00178515
0.00140857	0.00193845
0	0.00123855
0	0.00139492
0.00590613	0.00177759
0	0.00173999
0	0.00257492
0.000385638	0.000926918
0	0.0016525
0.000380644	0.00255854
0	0.00188762
0	0.00344031
0.000986859	0
0.000882325	0.00239334
	0.000842514
