# Supplementary material for: Spatiotemporal recruitment of the ubiquitin-specific protease USP8 directs endosome maturation
Source: eLife. 2024 Nov 22;13:RP96353. doi: 10.7554/eLife.96353 (PMC11584181; doi:10.7554/eLife.96353)
Supplement: Figure 6—source data 1. [file elife-96353-fig6-data1.zip]

Archive with 9 entries (8 files):
- fig. 6P/
- fig. 6P/input anti-flag.tif
- fig. 6P/input anti-flag_1s_opt-0005.tif
- fig. 6P/input anti-myc.tif
- fig. 6P/input anti-myc_1s_opt-0006.tif
- fig. 6P/IP anti-flag.tif
- fig. 6P/IP anti-flag_30s_opt-0004.tif
- fig. 6P/IP anti-myc.tif
- fig. 6P/IP anti-myc_1s_opt-0005.tif
