# Supplementary material for: Spatiotemporal recruitment of the ubiquitin-specific protease USP8 directs endosome maturation
Source: eLife. 2024 Nov 22;13:RP96353. doi: 10.7554/eLife.96353 (PMC11584181; doi:10.7554/eLife.96353)
Supplement: Figure 6—source data 3. [file elife-96353-fig6-data3.zip › fig. 6I.xlsx]

## Sheet: Sheet1
NC	USP8-KD
0.063522	0.040027
0.112161	0.007196
0.081308	0.006746
0.031942	0.01709
0.04501	0.01709
0.068966	0.020688
0.054084	0.013942
0.074048	0.015741
0.074048	0.018439
0.052632	0.019339
0.087478	0.038228
0.096553	0.004947
0.053721	0.046773
0.092197	0.030132
0.091471	0.019339
0.053721	0.038228
0.095101	0.018439
0.066788	0.033281
0.076226	0.044524
0.067151	0.023836
0.054084	0.036429
0.051543	0.039127
0.060618	0.040926
0.054084	0.031931
0.083848	0.057566
0.06207	0.055318
0.093649	0.033281
0.053721	0.03463
0.037387	0.026984
0.080219	0.042275
0.096916	0.035979
0.055899	0.038677
0.04501	0.026085
	0.020238
	0.024736
	0.028333
	0.03373
	0.017989
	0.011243
