# Supplementary material for: Spatiotemporal recruitment of the ubiquitin-specific protease USP8 directs endosome maturation
Source: eLife. 2024 Nov 22;13:RP96353. doi: 10.7554/eLife.96353 (PMC11584181; doi:10.7554/eLife.96353)
Supplement: Figure 6—figure supplement 1—source data 1. [file elife-96353-fig6-figsupp1-data1.zip]

Archive with 3 entries (2 files):
- fig. 6-S1B, E/
- fig. 6-S1B, E/GAPDH-1.5S+M(fig6-s1).Tif
- fig. 6-S1B, E/GFP-15S+M-1(fig6-s1).tif
