# Supplementary material for: Spatiotemporal recruitment of the ubiquitin-specific protease USP8 directs endosome maturation
Source: eLife. 2024 Nov 22;13:RP96353. doi: 10.7554/eLife.96353 (PMC11584181; doi:10.7554/eLife.96353)
Supplement: Figure 6—figure supplement 1—source data 3. [file elife-96353-fig6-figsupp1-data3.zip › fig. 6-S1H.xlsx]

## Sheet: volume of 2xFYVE
wt	usp-50(xd413)	sand-1(or552)
0.0432	0.0432	0.0432
0.0432	0.0432	0.0432
0.0432	0.0432	0.048
0.048	0.0432	0.048
0.048	0.048	0.048
0.048	0.048	0.048
0.048	0.048	0.0528
0.048	0.0528	0.0528
0.0528	0.0528	0.0528
0.0528	0.0528	0.0528
0.0528	0.0528	0.0576
0.0576	0.0576	0.0576
0.0576	0.0576	0.0624
0.0576	0.0576	0.0672
0.0576	0.0576	0.0672
0.0576	0.0576	0.072
0.0576	0.0576	0.072
0.0624	0.0576	0.0768
0.0624	0.0624	0.0768
0.0624	0.0624	0.0864
0.0624	0.0624	0.0864
0.0672	0.072	0.0864
0.0672	0.072	0.0864
0.0672	0.0816	0.0912
0.0672	0.096	0.0912
0.072	0.096	0.096
0.072	0.101	0.096
0.072	0.11	0.096
0.072	0.115	0.101
0.0768	0.115	0.101
0.0768	0.115	0.101
0.0768	0.115	0.101
0.0768	0.125	0.106
0.0816	0.125	0.106
0.0816	0.139	0.106
0.0816	0.158	0.106
0.0816	0.178	0.11
0.0816	0.178	0.11
0.0864	0.182	0.115
0.0864	0.192	0.115
0.0912	0.202	0.12
0.0912	0.216	0.12
0.0912	0.221	0.125
0.0912	0.264	0.125
0.0912	0.322	0.13
0.096	0.331	0.139
0.096	0.365	0.139
0.101	0.461	0.139
0.101	0.461	0.149
0.106	0.523	0.149
0.106	0.523	0.154
0.106	0.533	0.168
0.106	0.533	0.182
0.106	0.581	0.182
0.106	0.619	0.182
0.11	0.634	0.192
0.11	0.643	0.202
0.11	0.754	0.202
0.115	0.763	0.206
0.12	0.768	0.206
0.12	0.773	0.206
0.12	0.792	0.211
0.12	0.792	0.211
0.12	0.802	0.211
0.12	0.811	0.211
0.125	0.83	0.211
0.125	0.83	0.216
0.13	0.869	0.221
0.13	0.883	0.226
0.13	0.926	0.23
0.13	0.95	0.23
0.13	0.97	0.23
0.134	0.974	0.235
0.134	0.998	0.235
0.134	1	0.235
0.134	1.01	0.24
0.134	1.01	0.245
0.139	1.04	0.245
0.139	1.19	0.25
0.139	1.21	0.25
0.144	1.21	0.264
0.144	1.27	0.269
0.149	1.28	0.269
0.149	1.29	0.269
0.149	1.34	0.269
0.154	1.36	0.269
0.154	1.37	0.274
0.154	1.49	0.278
0.154	1.49	0.298
0.154	1.53	0.298
0.158	1.58	0.298
0.158	1.6	0.302
0.163	1.61	0.307
0.168	1.66	0.307
0.168	1.82	0.322
0.173	1.93	0.322
0.173	2.06	0.322
0.173	2.1	0.326
0.178	2.16	0.331
0.178	2.22	0.331
0.178	2.25	0.341
0.178	2.25	0.346
0.182	2.31	0.346
0.182	2.32	0.346
0.187	2.37	0.35
0.192	2.43	0.355
0.192	2.48	0.374
0.192	2.52	0.374
0.192	2.64	0.379
0.197	2.8	0.379
0.197	2.85	0.384
0.197	2.86	0.389
0.197	2.93	0.403
0.197	3.03	0.408
0.197	3.08	0.422
0.202	3.11	0.432
0.202	3.28	0.432
0.202	3.36	0.442
0.202	3.36	0.456
0.206	3.4	0.461
0.206	3.42	0.461
0.211	3.44	0.466
0.211	3.55	0.466
0.211	3.6	0.466
0.216	3.61	0.466
0.216	3.69	0.47
0.216	3.71	0.47
0.221	3.87	0.475
0.221	4.05	0.475
0.221	4.15	0.475
0.221	4.19	0.48
0.226	4.29	0.48
0.226	4.32	0.485
0.226	4.38	0.504
0.226	4.44	0.509
0.23	4.46	0.518
0.23	4.54	0.518
0.23	4.55	0.523
0.235	4.59	0.523
0.235	4.61	0.528
0.235	4.63	0.542
0.235	4.63	0.552
0.24	4.81	0.562
0.24	4.92	0.566
0.245	5.25	0.576
0.245	5.35	0.576
0.25	5.35	0.586
0.254	5.43	0.59
0.254	5.56	0.595
0.254	5.6	0.6
0.254	5.62	0.605
0.259	6.22	0.614
0.259	6.39	0.624
0.259	6.61	0.624
0.264	6.67	0.634
0.269	6.84	0.643
0.269	6.95	0.643
0.269	7.07	0.643
0.269	8.49	0.648
0.269	8.6	0.653
0.274	8.63	0.658
0.274	8.79	0.662
0.274	8.83	0.677
0.278	9.33	0.677
0.278	10.23	0.691
0.278	11.59	0.696
0.278	11.78	0.701
0.278	12.27	0.71
0.283	15.54	0.71
0.283	16.61	0.72
0.288	19.33	0.72
0.288	20.66	0.73
0.293	23.39	0.739
0.293		0.763
0.293		0.782
0.298		0.811
0.298		0.816
0.298		0.826
0.298		0.826
0.302		0.835
0.302		0.84
0.307		0.845
0.307		0.845
0.312		0.864
0.312		0.874
0.312		0.898
0.312		0.898
0.312		0.902
0.317		0.922
0.322		0.922
0.322		0.926
0.326		0.931
0.326		0.931
0.326		0.936
0.326		0.946
0.331		0.965
0.341		0.97
0.35		0.984
0.35		0.994
0.35		0.998
0.35		1
0.355		1.01
0.355		1.02
0.355		1.03
0.36		1.03
0.36		1.06
0.36		1.06
0.365		1.07
0.365		1.08
0.365		1.09
0.37		1.09
0.37		1.11
0.37		1.13
0.374		1.14
0.379		1.15
0.379		1.16
0.384		1.16
0.384		1.16
0.384		1.17
0.389		1.17
0.394		1.18
0.394		1.2
0.398		1.2
0.398		1.2
0.403		1.21
0.408		1.21
0.408		1.24
0.408		1.24
0.408		1.24
0.408		1.24
0.413		1.25
0.413		1.27
0.413		1.27
0.413		1.27
0.413		1.29
0.418		1.34
0.418		1.34
0.418		1.35
0.418		1.36
0.418		1.36
0.427		1.38
0.432		1.4
0.432		1.41
0.437		1.41
0.446		1.41
0.451		1.42
0.461		1.42
0.461		1.43
0.466		1.46
0.466		1.47
0.47		1.48
0.47		1.5
0.47		1.5
0.475		1.53
0.475		1.53
0.49		1.54
0.49		1.55
0.494		1.57
0.494		1.62
0.499		1.63
0.499		1.66
0.504		1.67
0.509		1.71
0.514		1.75
0.514		1.76
0.523		1.76
0.528		1.83
0.533		1.87
0.538		1.94
0.538		1.94
0.538		1.95
0.542		1.96
0.562		2
0.562		2.03
0.566		2.05
0.571		2.05
0.571		2.05
0.586		2.09
0.595		2.09
0.595		2.09
0.595		2.09
0.6		2.11
0.605		2.13
0.605		2.14
0.61		2.16
0.619		2.18
0.638		2.2
0.643		2.2
0.653		2.22
0.662		2.24
0.672		2.29
0.677		2.3
0.686		2.34
0.686		2.35
0.691		2.36
0.696		2.38
0.696		2.42
0.701		2.46
0.706		2.5
0.715		2.56
0.744		2.58
0.754		2.59
0.768		2.63
0.773		2.65
0.773		2.81
0.773		2.88
0.778		2.88
0.782		2.89
0.782		2.9
0.787		2.92
0.787		2.95
0.797		3.06
0.797		3.06
0.797		3.09
0.816		3.19
0.816		3.21
0.826		3.3
0.826		3.36
0.83		3.39
0.84		3.48
0.845		3.52
0.859		3.58
0.864		3.59
0.869		3.6
0.878		3.83
0.883		3.84
0.883		3.97
0.898		4.2
0.898		4.22
0.907		4.3
0.907		4.41
0.907		4.47
0.926		4.53
0.941		4.78
0.946		4.8
0.96		4.86
0.96		4.88
0.974		4.88
0.984		5.05
1.01		5.11
1.01		5.16
1.03		6.74
1.04		7.29
1.04		7.4
1.05		7.55
1.06		7.89
1.07		8.27
1.07		8.7
1.07		8.71
1.08		9.82
1.08		9.99
1.09		12.9
1.1
1.11
1.12
1.12
1.14
1.17
1.17
1.18
1.2
1.2
1.21
1.21
1.21
1.23
1.24
1.24
1.24
1.27
1.3
1.3
1.32
1.33
1.34
1.35
1.36
1.37
1.38
1.4
1.4
1.4
1.4
1.43
1.44
1.44
1.44
1.45
1.48
1.53
1.56
1.58
1.59
1.6
1.62
1.63
1.64
1.68
1.69
1.71
1.74
1.74
1.74
1.74
1.8
1.82
1.85
1.86
1.91
1.92
1.93
2.01
2.02
2.05
2.08
2.11
2.12
2.16
2.19
2.21
2.22
2.29
2.32
2.35
2.37
2.41
2.41
2.54
2.59
2.64
2.69
2.72
2.79
2.83
2.86
2.88
2.91
2.98
3.1
3.32
3.58
4.5
5.54
6.25
