# Supplementary material for: Spatiotemporal recruitment of the ubiquitin-specific protease USP8 directs endosome maturation
Source: eLife. 2024 Nov 22;13:RP96353. doi: 10.7554/eLife.96353 (PMC11584181; doi:10.7554/eLife.96353)
Supplement: Figure 6—figure supplement 1—source data 3. [file elife-96353-fig6-figsupp1-data3.zip › fig. 6-S1I.xlsx]

## Sheet: volume of LAAT-1
wt	usp-50(xd413)	sand-1(or552)
0.0432	0.0048	0.0432
0.0432	0.0048	0.0432
0.0432	0.0048	0.0432
0.0432	0.0048	0.0432
0.0432	0.0048	0.0432
0.0432	0.0048	0.0432
0.0432	0.0048	0.0432
0.048	0.0048	0.0432
0.048	0.0048	0.0432
0.048	0.0048	0.0432
0.048	0.0048	0.0432
0.048	0.0048	0.0432
0.048	0.0048	0.0432
0.048	0.0048	0.0432
0.048	0.0048	0.0432
0.048	0.0048	0.0432
0.048	0.0048	0.0432
0.0528	0.0048	0.0432
0.0528	0.0048	0.0432
0.0528	0.0048	0.0432
0.0528	0.0048	0.0432
0.0528	0.0048	0.0432
0.0528	0.0048	0.0432
0.0528	0.0048	0.0432
0.0528	0.0048	0.0432
0.0528	0.0048	0.0432
0.0528	0.0048	0.0432
0.0576	0.0048	0.0432
0.0576	0.0048	0.0432
0.0576	0.0048	0.0432
0.0576	0.0048	0.0432
0.0576	0.0048	0.0432
0.0576	0.0048	0.0432
0.0576	0.0048	0.0432
0.0576	0.0048	0.048
0.0576	0.0048	0.048
0.0576	0.0048	0.048
0.0624	0.0048	0.048
0.0624	0.0048	0.048
0.0624	0.0048	0.048
0.0624	0.0048	0.048
0.0624	0.0048	0.048
0.0624	0.0048	0.048
0.0624	0.0048	0.048
0.0624	0.0048	0.048
0.0624	0.0048	0.048
0.0672	0.0048	0.048
0.0672	0.0048	0.048
0.0672	0.0048	0.048
0.0672	0.0048	0.048
0.0672	0.0048	0.048
0.0672	0.0096	0.048
0.0672	0.0096	0.048
0.0672	0.0096	0.048
0.0672	0.0096	0.048
0.072	0.0096	0.048
0.072	0.0096	0.0528
0.072	0.0096	0.0528
0.072	0.0096	0.0528
0.072	0.0096	0.0528
0.072	0.0096	0.0528
0.0768	0.0096	0.0528
0.0768	0.0096	0.0528
0.0768	0.0096	0.0528
0.0768	0.0096	0.0528
0.0768	0.0096	0.0528
0.0768	0.0096	0.0528
0.0768	0.0096	0.0528
0.0768	0.0144	0.0528
0.0768	0.0144	0.0528
0.0768	0.0144	0.0528
0.0816	0.0144	0.0528
0.0816	0.0144	0.0528
0.0816	0.0144	0.0528
0.0816	0.0144	0.0528
0.0816	0.0144	0.0528
0.0816	0.0144	0.0528
0.0816	0.0192	0.0528
0.0816	0.0192	0.0528
0.0816	0.0192	0.0528
0.0816	0.0192	0.0528
0.0816	0.0192	0.0528
0.0864	0.0192	0.0528
0.0864	0.0192	0.0528
0.0864	0.0192	0.0528
0.0864	0.0192	0.0576
0.0864	0.024	0.0576
0.0864	0.024	0.0576
0.0864	0.024	0.0576
0.0912	0.0288	0.0576
0.0912	0.0288	0.0576
0.0912	0.0288	0.0576
0.0912	0.0288	0.0576
0.0912	0.0288	0.0576
0.0912	0.0288	0.0576
0.0912	0.0336	0.0576
0.0912	0.0336	0.0576
0.0912	0.0336	0.0576
0.0912	0.0336	0.0576
0.096	0.0336	0.0576
0.096	0.0384	0.0576
0.096	0.0384	0.0576
0.096	0.0384	0.0576
0.096	0.0384	0.0576
0.096	0.0384	0.0576
0.096	0.0384	0.0576
0.096	0.0384	0.0576
0.096	0.0432	0.0576
0.101	0.0432	0.0576
0.101	0.0432	0.0576
0.101	0.0432	0.0576
0.101	0.0432	0.0576
0.101	0.0432	0.0576
0.101	0.0432	0.0576
0.101	0.0432	0.0576
0.106	0.0432	0.0576
0.106	0.0432	0.0576
0.106	0.0432	0.0576
0.106	0.0432	0.0576
0.106	0.0432	0.0576
0.106	0.0432	0.0624
0.106	0.0432	0.0624
0.106	0.0432	0.0624
0.106	0.0432	0.0624
0.106	0.0432	0.0624
0.106	0.0432	0.0624
0.11	0.0432	0.0624
0.11	0.0432	0.0624
0.11	0.0432	0.0624
0.11	0.0432	0.0624
0.11	0.0432	0.0624
0.11	0.0432	0.0624
0.11	0.0432	0.0624
0.115	0.048	0.0624
0.115	0.048	0.0624
0.115	0.048	0.0624
0.115	0.048	0.0624
0.115	0.048	0.0624
0.115	0.048	0.0624
0.115	0.048	0.0624
0.115	0.048	0.0624
0.12	0.048	0.0624
0.12	0.048	0.0624
0.12	0.048	0.0624
0.12	0.048	0.0624
0.12	0.048	0.0624
0.125	0.048	0.0624
0.125	0.048	0.0672
0.125	0.048	0.0672
0.125	0.048	0.0672
0.125	0.048	0.0672
0.13	0.048	0.0672
0.13	0.048	0.0672
0.13	0.048	0.0672
0.13	0.048	0.0672
0.13	0.048	0.0672
0.134	0.048	0.0672
0.134	0.048	0.0672
0.134	0.048	0.0672
0.134	0.048	0.0672
0.134	0.048	0.0672
0.134	0.0528	0.0672
0.134	0.0528	0.0672
0.134	0.0528	0.0672
0.139	0.0528	0.0672
0.139	0.0528	0.0672
0.139	0.0528	0.0672
0.144	0.0528	0.0672
0.144	0.0528	0.072
0.144	0.0528	0.072
0.144	0.0528	0.072
0.149	0.0528	0.072
0.149	0.0528	0.072
0.149	0.0528	0.072
0.149	0.0528	0.072
0.149	0.0528	0.072
0.154	0.0528	0.072
0.154	0.0576	0.072
0.154	0.0576	0.072
0.154	0.0576	0.072
0.158	0.0576	0.072
0.158	0.0576	0.072
0.158	0.0576	0.072
0.158	0.0576	0.072
0.163	0.0576	0.072
0.163	0.0576	0.072
0.163	0.0576	0.072
0.163	0.0576	0.0768
0.163	0.0576	0.0768
0.168	0.0624	0.0768
0.168	0.0624	0.0768
0.168	0.0624	0.0768
0.173	0.0624	0.0768
0.173	0.0624	0.0768
0.178	0.0624	0.0768
0.178	0.0624	0.0768
0.178	0.0624	0.0768
0.178	0.0624	0.0768
0.178	0.0624	0.0768
0.178	0.0624	0.0768
0.178	0.0624	0.0768
0.182	0.0624	0.0768
0.182	0.0624	0.0768
0.182	0.0624	0.0768
0.182	0.0624	0.0768
0.182	0.0624	0.0768
0.182	0.0624	0.0768
0.187	0.0624	0.0768
0.187	0.0624	0.0768
0.187	0.0624	0.0768
0.187	0.0624	0.0768
0.192	0.0624	0.0768
0.192	0.0672	0.0768
0.192	0.0672	0.0768
0.192	0.0672	0.0768
0.197	0.0672	0.0768
0.197	0.0672	0.0768
0.197	0.0672	0.0768
0.197	0.0672	0.0768
0.202	0.0672	0.0816
0.202	0.0672	0.0816
0.202	0.0672	0.0816
0.202	0.0672	0.0816
0.206	0.0672	0.0816
0.206	0.0672	0.0816
0.206	0.0672	0.0816
0.206	0.0672	0.0816
0.211	0.0672	0.0816
0.211	0.0672	0.0816
0.211	0.0672	0.0816
0.211	0.0672	0.0816
0.211	0.0672	0.0816
0.216	0.0672	0.0816
0.216	0.0672	0.0816
0.221	0.0672	0.0816
0.221	0.072	0.0816
0.221	0.072	0.0864
0.221	0.072	0.0864
0.226	0.072	0.0864
0.226	0.072	0.0864
0.23	0.072	0.0864
0.23	0.072	0.0864
0.23	0.072	0.0864
0.235	0.072	0.0864
0.235	0.072	0.0864
0.235	0.072	0.0864
0.235	0.0768	0.0864
0.235	0.0768	0.0864
0.235	0.0768	0.0864
0.235	0.0768	0.0864
0.24	0.0768	0.0864
0.24	0.0768	0.0912
0.24	0.0768	0.0912
0.24	0.0768	0.0912
0.24	0.0768	0.0912
0.245	0.0768	0.0912
0.245	0.0768	0.0912
0.245	0.0768	0.0912
0.245	0.0816	0.0912
0.245	0.0816	0.0912
0.25	0.0816	0.0912
0.25	0.0816	0.0912
0.254	0.0816	0.0912
0.254	0.0816	0.0912
0.254	0.0816	0.0912
0.259	0.0816	0.0912
0.259	0.0816	0.0912
0.264	0.0864	0.096
0.264	0.0864	0.096
0.264	0.0864	0.096
0.269	0.0864	0.096
0.269	0.0864	0.096
0.269	0.0864	0.096
0.274	0.0864	0.096
0.274	0.0864	0.096
0.274	0.0864	0.096
0.278	0.0864	0.096
0.278	0.0912	0.096
0.278	0.0912	0.096
0.278	0.0912	0.096
0.278	0.0912	0.096
0.278	0.0912	0.101
0.278	0.0912	0.101
0.283	0.0912	0.101
0.283	0.0912	0.101
0.283	0.0912	0.101
0.283	0.0912	0.101
0.283	0.0912	0.101
0.288	0.096	0.101
0.288	0.096	0.101
0.288	0.096	0.101
0.288	0.096	0.101
0.288	0.096	0.101
0.293	0.096	0.101
0.293	0.096	0.101
0.293	0.096	0.106
0.293	0.096	0.106
0.293	0.096	0.106
0.293	0.096	0.106
0.293	0.096	0.106
0.293	0.096	0.106
0.298	0.096	0.106
0.298	0.096	0.106
0.298	0.096	0.106
0.302	0.096	0.106
0.302	0.096	0.106
0.307	0.101	0.106
0.307	0.101	0.106
0.312	0.101	0.106
0.312	0.101	0.11
0.312	0.101	0.11
0.312	0.101	0.11
0.312	0.101	0.11
0.317	0.106	0.11
0.317	0.106	0.11
0.322	0.106	0.11
0.322	0.106	0.11
0.322	0.106	0.11
0.331	0.106	0.11
0.331	0.106	0.11
0.331	0.106	0.11
0.336	0.106	0.11
0.336	0.106	0.11
0.336	0.11	0.11
0.336	0.11	0.11
0.336	0.11	0.115
0.346	0.11	0.115
0.346	0.11	0.115
0.346	0.11	0.115
0.35	0.11	0.115
0.355	0.11	0.115
0.355	0.115	0.115
0.355	0.115	0.115
0.36	0.115	0.115
0.36	0.115	0.115
0.36	0.115	0.12
0.36	0.115	0.12
0.36	0.115	0.12
0.365	0.115	0.12
0.365	0.115	0.12
0.365	0.115	0.12
0.365	0.115	0.12
0.365	0.12	0.12
0.37	0.12	0.12
0.37	0.12	0.12
0.37	0.12	0.12
0.374	0.125	0.12
0.374	0.125	0.12
0.374	0.125	0.12
0.374	0.125	0.125
0.379	0.125	0.125
0.379	0.125	0.125
0.379	0.13	0.125
0.379	0.13	0.125
0.384	0.13	0.125
0.384	0.13	0.125
0.384	0.13	0.13
0.384	0.134	0.13
0.389	0.134	0.13
0.389	0.134	0.13
0.389	0.134	0.13
0.389	0.134	0.13
0.389	0.139	0.13
0.398	0.139	0.13
0.398	0.139	0.134
0.408	0.139	0.134
0.408	0.139	0.134
0.408	0.139	0.134
0.408	0.139	0.134
0.413	0.144	0.134
0.413	0.144	0.134
0.413	0.144	0.134
0.413	0.144	0.134
0.418	0.144	0.134
0.422	0.144	0.134
0.427	0.144	0.134
0.427	0.144	0.134
0.427	0.144	0.134
0.432	0.144	0.134
0.432	0.144	0.134
0.432	0.149	0.139
0.432	0.154	0.139
0.442	0.154	0.139
0.442	0.154	0.139
0.446	0.158	0.139
0.451	0.158	0.139
0.451	0.158	0.139
0.456	0.158	0.139
0.461	0.158	0.144
0.461	0.163	0.144
0.461	0.163	0.144
0.466	0.163	0.144
0.475	0.168	0.144
0.475	0.168	0.144
0.475	0.168	0.144
0.475	0.168	0.144
0.48	0.168	0.144
0.48	0.173	0.149
0.485	0.173	0.149
0.485	0.173	0.149
0.485	0.178	0.149
0.485	0.178	0.149
0.49	0.182	0.149
0.49	0.182	0.149
0.49	0.182	0.149
0.49	0.182	0.154
0.49	0.187	0.154
0.49	0.187	0.154
0.494	0.187	0.154
0.494	0.187	0.154
0.504	0.187	0.154
0.504	0.187	0.154
0.509	0.192	0.154
0.514	0.192	0.154
0.518	0.197	0.154
0.518	0.197	0.154
0.523	0.197	0.154
0.533	0.202	0.154
0.533	0.202	0.154
0.538	0.202	0.154
0.538	0.202	0.158
0.542	0.211	0.158
0.542	0.211	0.158
0.542	0.211	0.158
0.547	0.211	0.158
0.552	0.211	0.158
0.552	0.216	0.158
0.562	0.216	0.158
0.562	0.216	0.163
0.571	0.216	0.163
0.571	0.216	0.163
0.571	0.216	0.163
0.581	0.221	0.163
0.586	0.221	0.163
0.586	0.221	0.163
0.59	0.221	0.163
0.59	0.226	0.168
0.59	0.226	0.168
0.595	0.226	0.168
0.6	0.226	0.168
0.605	0.23	0.168
0.614	0.24	0.168
0.619	0.24	0.168
0.619	0.245	0.173
0.624	0.25	0.173
0.629	0.259	0.173
0.629	0.264	0.173
0.634	0.269	0.178
0.638	0.269	0.178
0.638	0.274	0.178
0.643	0.283	0.178
0.653	0.283	0.178
0.653	0.288	0.178
0.653	0.288	0.178
0.658	0.293	0.178
0.662	0.293	0.178
0.662	0.293	0.182
0.672	0.293	0.182
0.677	0.298	0.182
0.677	0.298	0.182
0.677	0.298	0.182
0.682	0.298	0.182
0.682	0.302	0.187
0.691	0.302	0.187
0.691	0.302	0.187
0.696	0.312	0.187
0.701	0.312	0.187
0.701	0.312	0.187
0.701	0.317	0.187
0.71	0.326	0.187
0.715	0.326	0.187
0.72	0.326	0.187
0.72	0.331	0.187
0.72	0.336	0.192
0.725	0.336	0.192
0.734	0.336	0.192
0.744	0.336	0.192
0.754	0.341	0.192
0.758	0.341	0.192
0.763	0.341	0.192
0.763	0.341	0.197
0.782	0.346	0.197
0.787	0.346	0.197
0.787	0.355	0.197
0.797	0.365	0.197
0.802	0.365	0.197
0.806	0.37	0.197
0.811	0.374	0.197
0.816	0.384	0.197
0.826	0.384	0.197
0.83	0.384	0.197
0.83	0.384	0.197
0.83	0.389	0.202
0.835	0.389	0.202
0.845	0.394	0.202
0.85	0.398	0.202
0.859	0.398	0.206
0.864	0.403	0.206
0.864	0.408	0.206
0.864	0.408	0.206
0.869	0.408	0.206
0.874	0.418	0.206
0.878	0.422	0.206
0.893	0.422	0.206
0.912	0.432	0.206
0.912	0.437	0.211
0.946	0.437	0.211
0.946	0.442	0.211
0.946	0.446	0.211
0.96	0.446	0.211
0.97	0.446	0.211
0.974	0.451	0.211
0.998	0.466	0.211
0.998	0.47	0.211
1	0.47	0.211
1	0.485	0.211
1	0.494	0.216
1.01	0.494	0.216
1.01	0.504	0.216
1.05	0.514	0.221
1.05	0.518	0.221
1.05	0.518	0.221
1.06	0.528	0.226
1.07	0.538	0.226
1.08	0.552	0.23
1.08	0.562	0.23
1.09	0.566	0.23
1.1	0.595	0.23
1.11	0.61	0.23
1.11	0.619	0.235
1.12	0.624	0.235
1.13	0.624	0.235
1.13	0.648	0.235
1.15	0.658	0.235
1.16	0.662	0.24
1.16	0.662	0.24
1.18	0.686	0.245
1.2	0.739	0.245
1.2	0.773	0.245
1.2	0.773	0.245
1.21	0.792	0.245
1.23	0.816	0.245
1.24	0.816	0.245
1.26	0.864	0.245
1.27	0.874	0.25
1.27	0.874	0.25
1.3	0.874	0.25
1.3	0.902	0.25
1.31	0.912	0.254
1.31	0.912	0.254
1.32	0.917	0.254
1.36	0.941	0.254
1.37	0.95	0.254
1.37	0.97	0.254
1.37	0.974	0.254
1.39	0.984	0.259
1.39	0.998	0.259
1.4	1.08	0.259
1.4	1.08	0.259
1.42	1.1	0.259
1.44	1.13	0.264
1.45	1.15	0.264
1.45	1.15	0.264
1.47	1.16	0.264
1.49	1.25	0.264
1.51	1.27	0.269
1.54	1.3	0.269
1.54	1.3	0.269
1.56	1.32	0.269
1.6	1.33	0.274
1.64	1.39	0.274
1.66	1.42	0.274
1.66	1.46	0.274
1.72	1.51	0.274
1.74	1.64	0.278
1.76	1.67	0.278
1.76	1.68	0.278
1.77	1.75	0.278
1.78	1.95	0.278
1.79	2.08	0.278
1.8	2.09	0.278
1.81	2.23	0.278
1.81	2.25	0.278
1.83	2.64	0.278
1.84	3.06	0.283
1.84	3.42	0.283
1.86	3.54	0.283
1.92	3.85	0.283
1.92		0.283
1.93		0.283
1.97		0.288
1.98		0.288
2.03		0.288
2.03		0.288
2.04		0.293
2.04		0.293
2.05		0.293
2.08		0.293
2.09		0.298
2.13		0.298
2.14		0.298
2.23		0.298
2.28		0.302
2.37		0.302
2.42		0.302
2.45		0.302
2.53		0.302
2.54		0.307
2.56		0.307
2.59		0.307
2.66		0.307
2.66		0.312
2.67		0.312
2.71		0.312
2.74		0.312
2.76		0.312
2.8		0.317
2.85		0.317
2.88		0.317
2.88		0.317
2.97		0.317
2.99		0.322
3.01		0.322
3.02		0.322
3.2		0.322
3.24		0.326
3.24		0.326
3.24		0.331
3.29		0.331
3.36		0.331
3.38		0.331
3.55		0.336
3.6		0.336
3.67		0.336
3.75		0.341
3.78		0.341
3.81		0.341
3.81		0.346
3.9		0.35
3.9		0.35
4.01		0.35
4.04		0.35
4.11		0.35
4.11		0.35
4.14		0.355
4.24		0.355
4.26		0.36
4.31		0.36
4.37		0.36
4.41		0.36
4.49		0.36
4.51		0.36
4.79		0.365
4.8		0.365
4.81		0.365
4.86		0.37
4.9		0.374
5.04		0.374
5.07		0.374
5.08		0.379
5.11		0.384
5.48		0.384
5.49		0.384
5.49		0.389
5.52		0.389
5.59		0.389
5.94		0.394
5.95		0.394
6.04		0.394
6.2		0.398
6.23		0.398
6.24		0.398
6.33		0.403
6.36		0.403
6.37		0.403
6.65		0.403
6.76		0.408
6.83		0.408
6.88		0.408
6.92		0.413
7.2		0.422
7.24		0.427
7.29		0.427
7.32		0.427
7.36		0.432
7.63		0.432
7.77		0.432
7.77		0.432
7.84		0.432
7.85		0.442
7.98		0.442
8.09		0.446
8.09		0.451
8.3		0.456
8.35		0.461
8.6		0.466
8.81		0.47
9.04		0.47
9.25		0.475
9.28		0.475
9.67		0.475
9.67		0.475
9.9		0.48
10.08		0.48
10.39		0.485
10.97		0.49
11.05		0.49
11.19		0.494
11.19		0.494
11.65		0.494
12.03		0.494
12.06		0.494
12.28		0.499
12.34		0.504
13.13		0.504
14.97		0.504
15.36		0.509
16.77		0.509
18.84		0.514
19.3		0.518
20.35		0.518
21.33		0.518
22.32		0.518
		0.518
		0.518
		0.523
		0.523
		0.523
		0.528
		0.528
		0.528
		0.533
		0.533
		0.538
		0.542
		0.547
		0.547
		0.552
		0.557
		0.557
		0.557
		0.557
		0.557
		0.576
		0.581
		0.581
		0.581
		0.586
		0.586
		0.59
		0.59
		0.595
		0.595
		0.595
		0.6
		0.605
		0.61
		0.61
		0.614
		0.619
		0.619
		0.624
		0.624
		0.634
		0.634
		0.638
		0.638
		0.643
		0.643
		0.648
		0.653
		0.658
		0.658
		0.667
		0.677
		0.682
		0.682
		0.686
		0.691
		0.696
		0.696
		0.71
		0.71
		0.71
		0.715
		0.715
		0.725
		0.73
		0.734
		0.739
		0.744
		0.744
		0.758
		0.768
		0.768
		0.778
		0.782
		0.787
		0.787
		0.787
		0.787
		0.787
		0.792
		0.797
		0.797
		0.797
		0.802
		0.816
		0.821
		0.826
		0.85
		0.85
		0.859
		0.859
		0.864
		0.864
		0.878
		0.888
		0.888
		0.888
		0.893
		0.902
		0.907
		0.907
		0.907
		0.907
		0.936
		0.941
		0.946
		0.984
		0.984
		0.994
		0.998
		1.01
		1.02
		1.02
		1.05
		1.05
		1.05
		1.05
		1.06
		1.06
		1.06
		1.09
		1.1
		1.11
		1.13
		1.14
		1.15
		1.15
		1.19
		1.21
		1.22
		1.22
		1.22
		1.23
		1.29
		1.32
		1.34
		1.35
		1.36
		1.39
		1.44
		1.44
		1.44
		1.45
		1.49
		1.52
		1.53
		1.54
		1.54
		1.54
		1.55
		1.56
		1.56
		1.56
		1.58
		1.61
		1.62
		1.62
		1.65
		1.65
		1.68
		1.69
		1.73
		1.73
		1.77
		1.78
		1.78
		1.78
		1.79
		1.8
		1.8
		1.87
		1.9
		1.99
		2.04
		2.08
		2.23
		2.24
		2.25
		2.26
		2.3
		2.3
		2.34
		2.43
		2.44
		2.45
		2.7
		2.8
		2.87
		2.92
		3.05
		3.4
		3.58
		4.11
		4.19
		4.27
		4.62
		5.22
		5.78
		6.13
		7.71
		7.9
		8.75
		9.12
		11.76
